# Supplementary material for: Exploring Diagnostic Precision and Triage Proficiency: A Comparative Study of GPT-4 and Bard in Addressing Common Ophthalmic Complaints
Source: Bioengineering (Basel). 2024 Jan 26;11(2):120. doi: 10.3390/bioengineering11020120 (PMC10886029; doi:10.3390/bioengineering11020120)
Supplement: Supplementary file 1 [file bioengineering-11-00120-s001.zip]

Archive with 1 entries (1 files):
- bioengineering-2834802-supplementary.pdf
